# Supplementary material for: Dissimilar Impact of a Mediterranean Diet and Physical Activity on Anthropometric Indices: A Cross-Sectional Study from the ILERVAS Project
Source: Nutrients. 2019 Jun 17;11(6):1359. doi: 10.3390/nu11061359 (PMC6627626; doi:10.3390/nu11061359)
Supplement: Supplementary file 1 [file nutrients-11-01359-s001.zip]

Archive with 1 entries (1 files):
- nutrients-515577-supplementary.tif
